# Supplementary material for: Artificial intelligence methods applied to longitudinal data from electronic health records for prediction of cancer: a scoping review
Source: BMC Med Res Methodol. 2025 Jan 28;25:24. doi: 10.1186/s12874-025-02473-w (PMC11773903; doi:10.1186/s12874-025-02473-w)
Supplement: Supplementary file 2 — Additional File 2. This file contains the overall data extraction table used for charting in the review. [file 12874_2025_2473_MOESM2_ESM.xlsx]

## Sheet: Full extraction table
Record ID	Search source	Title	DOI	First Author	Year	Journal/Conference Paper?	Journal name / conference name	Input data type	Study design	What is the population? (e.g. primary care, inpatient, critical care)	Is the training data single-centre or mult-centre? If multi-centre, how many?	Country of study	Population size	Number of Cases	Prevelance of cases (%)	Who are the control population?	How is the index date of the control selected?	If binned, how granular is the longitudinal data?	Is the data collected with regular frequency?	Is the data available?	What is being predicted? (multi-task, early detection, diagnosis, recurrence, metastasis)	Predicted time window (months)	What cancer is predicted?	Does the method primarily focus on feature engineering or does the prediction model deal with longitudinal data implicitly?	Is there an sequential method used	Number of candidate predictors	EPV	What features are used?	Histological features	Demographic Data	Symptoms	Diagnoses	Referrals	Prescriptions	Laboratory Tests	Procedures	Patient reported measures	Free text	Lifestyle Factors	Imaging	Other	What benchmarks are used?	What methods are used, if any, to address imbalance?	What methods (if any) are used to address missing data?	What methods (if any) were used for feature selection?	AI/ML methods used	Is there any consideration of explainability?	Prediction level or model level interpretability	Evaluation metrics
1	Original Search	Using recurrent neural networks to predict colorectal cancer among patients	10.1109/SSCI.2017.8280826	Amirkhan, R	2018	Conference paper	Symposium Series on Computational Intelligence (SSCI)	Tabular	Cohort	Primary care	Multi-centre (affiliated practices)	Netherlands	156176	708	0.453335	No criteria	Most recent result	Various (daily, weekly, monthly)	No	No	Early detection	Multiple (0, 1, 2 ,3 ,4, 5 years previous)	Colorectal cancer	Implicit, feature engineering (benchmark)	Yes	3091	0.229052	Patient data: age, gender. Time-series: diagnoses, referrals, prescriptions, comorbidities, lab tests		1		1	1	1	1							Kop methods (study 12)	None	Forward filling	Mann-Whitney Wilcoxon rank-sum test	Pattern mining with CART DT, LR, RF, SVM (benchmark), LSTM, GRU	No		AUC
2	Citation Search	Ability to Predict Melanoma Within 5 Years Using Registry Data and a Convolutional Neural Network: A Proof of Concept Study	10.2340/actadv.v102.2028	Gillstedt, M	2022	Journal article	Acta Dermato-Venereologica	Tabular	Nested case-control	Primary and secondary care	Multi-centre (nationwide)	Sweden	35886	5981	16.6667	Age- and sex- matched from patients with psoriasis (control groups from other studies, e.g. psoriasis)	Not stated - they're predicting CMM within 5 years, so I assume index date is 5 years before end of available records?	Not described	Unknown	Subject to approvals	Risk prediction (within 5 years)	60	Cutaneous malignant melanoma	Implicit (neither?)	Yes	258	23.1822	Demographics, diagnoses, prescriptions, inpatient vs outpatient		1		1		1								None	None	Forward filling	None	CNN	No		AUC
3	Original Search	Deriving A Novel Health Index Using A Large-Scale Population Based Electronic Health Record With Deep Networks	10.1109/EMBC44109.2020.9176454	Hung, C	2020	Conference paper	Annual International Conference of the IEEE Engineering in Medicine and Biology Society	Tabular	Cohort	Primary and secondary care	Multi-centre (nationwide)	Taiwan	589613	17934	3.04166	N/a	Enrollment date	0.25, 0.5, 1, 2, 3 year	Unknown	Availlable to citizens of the Republic of China who fulfill requirements	Risk prediction (within 4 years)	48	Cancer	Implicit	Yes	11292	1.5882	age, gender, prescriptions, diagnoses		1		1		1								Event rates of current years	None	Not reported	Pearson correlation coefficiient	NN + Platt Calibration Scaling	No		AUC
4	Original Search	Assessment of a Deep Learning Model to Predict Hepatocellular Carcinoma in Patients With Hepatitis C Cirrhosis	10.1001/jamanetworkopen.2020.15626	Ioannou, MD	2020	Journal article	Gastroenterology and Hepatology	Tabular	Cohort	Primary and secondary care	Multi-centre (affiliated practices)	USA	48148	10741	22.3083	Comorbidity (HCV with advanced fibrosis)	Randomly sampled 1 visit with at least 3 years of follow up	N/a	No	Don’t think so	Risk prediction (within 3 years)	36	Hepatocellular carcinoma	Implicitly, feature-engineering (benchmark)	Yes	31	346.484	Age, gender, diagnoses, laboratory variables		1		1			1							Logistic regression with summary statistics	None	First record: mean, Longitudinal: forward-filling	LASSO (benchmark only)	LR with feature engineering, RNN with GRU	No		AUROC, AUPRC, Brier Score
5	Citation Search	A Deep Recurrent Neural Network-Based Explainable Prediction Model for Progression from Atrophic Gastritis to Gastric Cancer	10.3390/app11136194	Kim, Hyon Hee	2021	Journal article	Applied Sciences	Tabular	Cohort	Primary and secondary care	Multi-centre (nationwide)	South Korea	18846	771	3.23	Atrophic gastritis patients	Not stated	Every 1-2 years (not binned, just frequency of checkups)	Ish - every 1-2 years	Yes - github	Diagnosis	0	Gastric	Implicit	Yes	13	59.3077	Lifestyle (binary)		1									1			None	None	Categorical: most frequent, Numerical: BMI avergae, n screenings 0	None	LSTM	Yes - LIME from interpretML	Prediction level	AUROC, sensitivity, specificity, precision, recall, F1-score
6	Reference list search	Development and validation of a predictive model for detection of colorectal cancer in primary care by analysis of complete blood counts: a binational retrospective study	10.1093/jamia/ocv195	Kinar, Y	2016	Journal article	Journal of the American Informatics Association	Tabular	Cohort	Primary care	Multi-centre (affiliated practices)	Israel, UK	425894	2437	0.572208	Exclusion: Cancer other than CRC. Israeli dataset is a cohort study. UK dataset Is case-control, controls randomly selected subset of the population.	Randomly available blood sample.	Binned, but not described	No	Yes - THIN database	Early detection	3 to 6	Colorectal cancer	Feature engineering	No	60	40.6167	Age, sex, blood test results		1					1							None	None	For 1 value in CBC, linear regression using only previous values. If none, mean in the training set.	None	CART, Gradient Boosted Decision Tree	Yes - feature contribution	Model level	AUC, odds ratios, specificity
7	Original Search	On the Advantage of Using Dedicated Data Mining Techniques to Predict Colorectal Cancer	10.1007/978-3-319-19551-3_16	Kop, R	2015	Conference paper	Conference on Artificial Intelligence in Medicine in Europe	Tabular	Cohort	Primary care	Multi-centre (affiliated practices)	Netherlands	127304	651	0.511374	Patients who have never been diagnosed with colorectal cancer	Randomly selected between the study start and end dates (with at least 6 months)	N/a	No	No	Classification	0	Colorectal cancer	Feature engineering	No	1037	0.627772	Temporal patterns (pattern mining), age, sex,number of occurences of prescription, comorbidities, Hb, cell volume, blood in stool		1		1	1	1	1							Age and gender only	None	N/a	None	LR, RF, SVM, CART	Yes - decision tree and feature importances	Model level	AUC
8	Original Search	Predictive modeling of colorectal cancer using a dedicated pre-processing pipeline on routine electronic medical records	10.1016/j.compbiomed.2016.06.019	Kop, R	2016	Journal article	Computers in Biology and Medicine	Tabular	Cohort	Primary care	Multi-centre (affiliated practices)	Netherlands	263879	1292	0.5	Patients who have never been diagnosed with colorectal cancer	Randomly selected between the study start and end dates (with at least 6 months)	N/a	No	No	Classification	0	Colorectal cancer	Feature engineering	No	2500	0.5168	Temporal patterns, consults, medication, referral, lab results, diagnosis		1		1	1	1	1							Age and gender, BBE	Weighting	Semantic enrichment - for randomly missing data, e.g. add diseases associated with a prescribed medication, add side-effects	Pearson correlation coefficiient	CART, LR, RF	Yes - feature importance	Model level	AUC, F1 score, confusion matrices
9	Original Search	Computational Phenotype Discovery Using Unsupervised Feature Learning over Noisy, Sparse, and Irregular Clinical Data	10.1371/journal.pone.0066341	Lasko, T	2013	Journal article	PLoS One	Tabular	Case-control	Not reported	Multi-centre (affiliated practices)	USA	4368	2174	49.7711	Patients with gout	Full sequence	Not binned	No	Unsure - think it needs to be a member of Vanderbilt university	Classification	0	Leukemia	Feature engineering (unsupervised)	No	105	20.7048	Uric acid only							1							Expertly engineered features, mean of sequence only	N/a	N/a	N/a	Gaussian processes, autoencoders, logistic regression	Yes - you can plot learned features but the example is only a single lab test	Model level	AUC
10	Original Search	Prediction of Brain Metastases Development in Patients With Lung Cancer by Explainable Artificial Intelligence From Electronic Health Records.	10.1200/CCI.22.00141	Li, Z	2023	Journal article	JCO Clinical Cancer Informatics	Tabular	Nested case-control	Primary and secondary care	Multi-centre (affiliated practices)	USA	42492	4782	11.2539	Patients with lung cancer but no brain metastasis	Most recent result with a least 1 year follow up	Not binned	No	Yes - upon request	Metastasis	Unclear (3-10 months)	Brain metastasis of lung cancer	Implicit	Yes	7726	0.618949	Demographics, medical codes per encounter (embedded)		1		1		1	1	1						Logistic regression, GRU	None	N/a	None	RETAIN, GRU, LR	Yes - RETAIN has explanations of prediction, Kernel Shapley values	Prediction level	AUC
11	Original search	Deep learning on time series laboratory test results from electronic health records for early detection of pancreatic cancer	10.1016/j.jbi.2022.104095	Park, J	2022	Journal article	Journal of Biomedical Informatics	Tabular	Nested case-control	Primary and secondary care	Single-centre	USA	8223	834	10.1423	Patients with at least one of 4 defined risk factors for pancreatic cancer and also received either imaging or biopsy	Selected randomly to match the average reduction in measurements as when the cases were reduced to only pre-diagnosis data	Not binned	No	No	Early detection	0	Pancreatic	Implicit	Yes	33	25.2727	Laboratory data							1							LR, XGBoost	None	Not reported	Most complete in the PC group (33 variables)	NN (embedding layers and prediction layers)	Claimed but unapparent		AUC, AUPRC
12	New search	Structured deep embedding model to generate composite clinical indices from electronic health records for early detection of pancreatic cancer	10.1016/j.patter.2022.100636	Park, J	2023	Journal article	Patterns	Tabular	Nested case-control	Primary and secondary care	Single-centre	USA	15528	1176	7.57342	Patients with at least one of 4 defined risk factors for pancreatic cancer and also received either imaging or biopsy	Selected randomly to match the average reduction in measurements as when the cases were reduced to only pre-diagnosis data	Not binned	No	No	Ealry detection	0	Pancreatic	Both	Yes	206	5.70874	Laboratory data (composite)							1								None	Zero imputation	Remove variables with more than 99% missingness	NN (embedding layers and prediction layers)	Yes - Shapley	Prediction level	AUC, AUPRC
13	Original Search	Prediction of Gastrointestinal Tract Cancers Using Longitudinal Electronic Health Record Data.	10.3390/cancers15051399	Read, A	2023	Journal article	MDPI Cancers	Tabular	Cohort	Primary and secondary care	Single-centre	USA	148158	1025	0.691829	No cancer, >18, at least 2 CBCs	Last observation	N/a	No	No	Early detection	Multiple (6, 12, 36, 40)	Luminal GI	Feature engineering	No	30	34.1667	Demographics, laboratory data		1					1								Weighting	Median imputation	None	RF	Yes - feature importance	Model level	AUC, Brier Score, Sensitivity, Specificity
14	Original Search	Weakly supervised temporal model for prediction of breast cancer distant recurrence	10.1038/s41598-021-89033-6	Sanyal, J	2021	Journal article	Scientific Reports	Free text	Cohort	Secondary care	Multi-centre (affiliated practices)	USA	8956	894	9.98213	Breast cancer patients who were assigned a low probability of being a recurrence in a weak-labelling method	N/a (predicted at every time-step)	Not binned	No	Don't think so	Recurrence (within 1 year)	12	Breast cancer	Implicit	Yes	78000	0.0114615	Clinical notes										1					None	Zero padding to make input of length 800	None	LSTM	No		AUC, specificity, sensitivity
15	Citation Search	Spatiotemporal Attention for Early Prediction of Hepatocellular Carcinoma Based on Longitudinal Ultrasound Images	10.1007/978-3-031-16437-8_51	Zhang, Y	2022	Conference paper	MICCAI	Image	Cohort	Secondary care	Single-centre	USA	619	89	14.378	Cirrhotic patients	Follow up of at least 3 years	Not binned	Not reported	No	Risk prediction (within 3 years)	36	Hepatocellular carcinoma	Implicit	Yes		Unknown	Ultrasound images												1		LSTM	Class-balanced focal loss	Not reported	N/a	Transformers	Yes - attention on the images	Prediction level	AUC, accuracy, sensitivity, specificity
16	New search	Sequential machine learning in prediction of common cancers	10.1016/j.imu.2022.100928	Andjelkovic, J	2022	Journal article	Informatics in Medicine Unlocked	Tabular	Nested case-control	Secondary care	Multi-centre (affiliated practices)	USA	Multiple Models		Multiple models	Patients without the disease with at least 4 hospitalisations, matched on age and length of sequence	Last observation up to 2011	Not binned	No	No (needs to be requested)	Classification	0	Lung, breast, cervix, liver	Implicit	Yes	351200	0	Diagnoses				1										DT, MLP, RF, KNN	N/a - balanced dataset	Zero imputation where input length<50	Dimensionality reduction	LSTM, GRU	No		Accuracy, AUC, sensitivity, specificity, precision, F1 score
17	New search	Machine learning versus regression for prediction of sporadic pancreatic cancer	10.1016/j.pan.2023.04.009	Chen, W	2023	Journal article	Pancreatology	Tabular	Retrospective cohort	Primary and secondary care	Multi-centre (affiliated practices)	USA	1800000	2079	Not reported	Patients between 50 and 84 with at least 1 year of records	Randomly selected from qualifying visits	Not binned/Yearly	No	No	Risk prediction (outcome within 18 months)	18	Pancreatic	Feature engineering	No	500	4.158	Demographics, diagnoses, prescriptions, lab tests, symptoms, medical utilisations, procedures, lifestyle		1	1	1		1	1	1						Linear regression	None	Predictive mean matching	Iteratively adding variables, add the feature that yielded maximum increase in c-index	Random survival forest and XGB	Feature contribution	Model level	C-index, AUC, sensitivity, specificity, PPV, calibration plots
18	New search	Risk Prediction of Pancreatic Cancer in Patients With Recent-onset Hyperglycemia: A Machine-learning Approach	10.1097/MCG.0000000000001710	Chen, W	2023	Journal article	Journal of Clinical Gastroenterology	Tabular	Retrospective cohort	Primary and secondary care	Multi-centre (affiliated practices)	USA	109266	319	0.00291948	Raised glycated hemoglobin between 2010 and 2018, age between 50-84, excluded with certain criteria	If a patient had multiple qualifying index dates, one was randomly selected. Follow up not specificed.	Not binned (6 monthly)	No	No	Risk prediction (outcome within 3 years)	36	Pancreatic	Feature engineering	No	102	3.12745	Demographics, diagnoses, Lab tests, Symptoms, lifestyle		1	1	1			1							None	None	Predictive mean matching	Iteratively adding variables, add the feature that yielded maximum increase in c-index	Random survival forests	No		C-index, AUC, sensitivity, specificity, PPV, ROC curves
19	New search	Derivation and External Validation of Machine Learning-Based Model for Detection of Pancreatic Cancer	10.14309/ajg.0000000000002050	Chen, W	2022	Journal article	American Journal of Gastroenterology	Tabular	Retrospective cohort	Primary and secondary care	Multi-centre (affiliated practices)	USA	1800000	1792	0.000995556	1 year of enrollment, 50-84	If a patient had multiple qualifying index dates, one was randomly selected. Follow up not specificed.	0-6 months, 7-12 months, 1-2 years	No	No	Risk prediction (outcome within 18 months)	18	Pancreatic	Feature engineering	No	500	3.584	Demographics, lifestyle, lab tests, medication, diagnoses, symptoms, health care utilization		1	1	1		1	1	1						None	None	Predictive mean matching	Iteratively adding variables, add the feature that yielded maximum increase in c-index	Random survival forests	No		C-index, AUC, sensitivity, specificity, PPV, calibration plots
20	New search	Med-BERT: pretrained contextualized embeddings on large-scale structured electronic health records for disease prediction	10.1038/s41746-021-00455-y	Rasmy, L	2021	Journal article	npj Digital Medicine	Tabular	Case-control	Primary and secondary care	Multi-centre (affiliated practices)	USA	29405	11486	39.0614	Above 45 years old, random sample, remove ones with 'wrong information' and with fewer than 2 encounters before last visit	Last visit	Not binned	No	No	Classification	0	Pancreatic	Implicit	Yes		Unknown	Diagnoses				1										LR, XGBoost, GRU, Bi-GRU, RETAIN	N/a - balanced dataset	N/a	N/a	Pre-trained transformer, BERT adaptation (Bidirectional encoder representations from Transformers	Attention visualization	Prediction level	ROC curve, AUC
21	New search	Evaluation of machine learning strategies for imaging confirmed prostate cancer recurrence prediction on electronic health records	10.1016/j.compbiomed.2022.105263	Beinecke, J	2022	Journal article	Computers in Biology and Medicine	Tabular	Cohort	Secondary care	Not reported	Not reported (I think Germany)	240	208	86.6667	Patients with imaging confirmed prostate cancer who did not have a recurrence	Not stated	N/a	Unknown	No	Recurrence	No information	Prostate	Feature engineering	No	22	9.45455	Histological features, demographics, laboratory values	1	1					1							LR	SMOTE	Random forest imputation (not time dimension)	None	SVM, RF, Gradient Boosting	Ensemble feature selection (multiple models) this is feature importance	Model level	Sensitivity, specificity, AUC, AUCPR, Matthew's Correlation Coefficient
22	New search	Development of Deep Learning Algorithm for Detection of Colorectal Cancer in EHR Data	10.3233/SHTI190259	Wang, Y	2019	Conference paper	MEDINFO	Tabular	Case-control	Primary and secondary care	Multi-centre (nationwide)	Taiwan	47967	10185	21.2333	Patients with no cancer diagnosing during 15 years in the same database	Index date was 1 year before last observed diagnosis	Weekly	No	No	Early detection	12	Colorectal cancer	Implicit	Yes	1929	5.27994	Demographics, Diagnoses, Medications		1		1		1								None	None	N/a	None	CNN	ORs and stepwise feature extraction	Model level	Sensitivity, specificity, AUC, ROC, PPV
23	New search	Utilizing uncoded consultation notes from electronic medical records for predictive modeling of colorectal cancer	10.1016/j.artmed.2016.03.003	Hoogendoorn, M	2016	Journal article	Artificial Intelligence in Medicine	Mixed	Cohort	Primary and secondary care	Multi-centre (affiliated practices)	Netherlands	90000	588	0.653333	Patients who have never been diagnosed with colorectal cancer	Randomly selected with 6 months before	Not binned	No	No	Detection	0	Colorectal cancer	Feature engineering	No		Unknown	Symptoms, Diagnoses, Medications, Lab Results, Referrals, Notes		1	1	1	1	1	1			1				None	oversampling	N/a	Pearson correlation coefficiient	Logistic regression	Yes - weights	Model level	AUC, Precision, Recall, F1-Score
24	Reference list search	Machine Learning for Early Lung Cancer Identification Using Routine Clinical and Laboratory Data	10.1164/rccm.202007-2791OC	Gould, M	2021	Journal article	American Journal of Respiratory and Critical Care Medicine	Tabular	Case-control	Primary and secondary care	Multi-centre (affiliated practices)	USA	7788472	9498	0.121949	Patients with no prior history of lung cancer and no lung cancer diagnosis within period	Randomly selected date within the year before a July 1 pseudodiagnosis date	Not binned	No	No	Early detection	0	Lung	Feature engineering	No	834	11.3885	Demographics, BMI, Lifestyle factors, diagnoses, laboratory test results, vital signs, hospitilisations		1		1			1				1			Logistic regression	None	Imputation - different for each variable	None	XGboost	SHAP	Prediction level	AUC, ORs, sensitivity
25	Citation Search	A deep learning algorithm to predict risk of pancreatic cancer from disease trajectories	10.1038/s41591-023-02332-5	Placido, D	2023	Journal article	Nature Medicine	Tabular	Cohort	Secondary care	Multi-centre (nationwide)	Denmark	8110706	23985	0.29572	Active patients within the system with more than 5 diagnoses	2 years before the end of their disease records	Not binned	No	No	Risk prediction (various intervals)	Multiple (3, 6, 12, 36, 60)	Pancreatic	Implicit	Yes		Unknown	Diagnoses				1											Balanced sampling within batches	N/a	None	GRU, Transformer, Bag-of-words, MLP	Integrated gradients	Prediction level	AUPRC, RR, Precision, Recall, Sensitivity, ROC
26	Citation Search	Prediction of pancreatic cancer risk in patients with new-onset diabetes using a machine learning approach based on routine biochemical parameters	10.1016/j.cmpb.2023.107965	Cichosz, S	2024	Journal article	Computer Methods and Programs in Biomedicine	Tabular	Nested case-control	Primary and secondary care	Multi-centre (nationwide)	Denmark	1432	716	50	Patients with new onset type 2 diabetes and no pancreatic cancer	Diagnosis date of new-onset diabetes	Not binned	No	No	Early detection	0-36	Pancreatic	Feature engineering	No	83	8.62651	Laboratory tests		1					1								N/a	Treated with a 'dummy variable'	Feature importance	Random forest	Gini importance	Model level	AUC, Sensitivity, Specificity, PPV, NPV, Relative Risk
27	Updated Search	Lung Cancer Prediction Using Electronic Claims Records: A Transformer-Based Approach	10.1109/JBHI.2023.3324191	Chen, H	2023	Journal article	Journal of Biomedical and Health Informatics	Tabular	Cohort	Primary and secondary care	Multi-centre (nationwide)	Taiwan	82092	1949	2.37417	Patients without lung cancer, any evidence of screening for lung cancer, any evidence of related symptoms	All patients have the same index year, with at least 3 years of follow up	Monthly	No	No	Risk prediction (within 36 motnhs)	0-36	Lung	Implicit	Yes	377	5.16976	Diagnoses and medications		1		1		1								Convential ML, CNN-LSTM, GBDT, not well explained	Upsampling	N/a	None	Transformer	Integrated gradients	Prediction level	PPV, Avg PPV, AUC, predictive power (weighted PPV)
28	Updated Search	A pancreatic cancer risk prediction model (Prism) developed and validated on large-scale US clinical data	10.1016/j.ebiom.2023.104888	Jia, K	2023	Journal article	eBioMedicine	Tabular	Case-control	Primary and secondary care	Multi-centre (affiliated practices)	USA	1535468	35387	2.30464	Patients above 40	Matched to cut off dates for cases	Yearly	No	No	Risk prediction (6 and 18 months)	Multiple (6, 18)	Pancreatic	Feature engineering	No	5000	7.0774	Demographics, diagnosis, medications, laboratory		1		1		1	1							logistic regression	None	Dummy variable	L0 regularization on a binary input mask and iterative feature removal	Neural network	No		AUC, Geometric Mean of Over Estimation (GMOE), calibration plots, sensitivity, specificity, SIR,
29	Updated Search	Using Machine Learning to Leverage Biomarker Change and Predict Colorectal Cancer Recurrence		Rodriguez, P	2023	Journal article	JCO Clinical Cancer Informatics	Tabular	Cohort	Secondary care	Multi-centre (affiliated practices)	USA	3957	448	11.3217	Patients with CRC and no recurrence	Same as cases (surveillance start)	3 monthly	Should be, but in practice no	No	Recurrence within 1 year	0-12	Colorectal cancer	Feature engineering	No	47	9.53191	Demographics, lifestyle, lab tests, tumour staging, medications		1					1	1			1		1		None	Multiple imputation	None	Superlearner: Lasso, ridge, Xgboost, randomforest	Variable importance	Model level	Time-varying AUC, calibration
30	Updated Search	Predicting Incident Adenocarcinoma of the Esophagus or Gastric Cardia Using Machine Learning of Electronic Health Records	10.1053/j.gastro.2023.08.011	Rubenstein	2023	Journal article	Gastroenterology	Tabular	Case-control	Primary and secondary care	Multi-centre (affiliated practices)	USA	10293578	11395	1.10698	Patients with at least 1 encounter with primary specialty or mental health appointment	Randomly selected from their encounters	Not binned	No	No	Early detection	12	Gastric and esophageal	Feature engineering	No	211	54.0047	Demographics, lifestyle (including agent orange), laboratory tests, prescriptions		1		1		1	1				1			Clinically validated models	Upsampling and weighting by sampling rate	Multiple tried - simple random sampling best performance	None	XGboost	Information gain, Shapley values	Prediction level	ROC curve, calibration curve, Hosmer-Lemeshow test
31	Reference list search	Artificial Intelligence–Based Prediction of Lung Cancer Risk Using Nonimaging Electronic Medical Records: Deep Learning Approach	10.2196/26256	Chia-Han Yeh	2021	Journal article	Journal of Medical Internet Research	Tabular	Cohort	Primary and secondary care	Multi-centre (nationwide)	Taiwan	1434774	11617	0.809675	Patients with no lung cancer	Randomly selected	Weekly	Unsure	No	Early detection	Unclear	Lung	Implicit	Yes	1929	6.02229	Diagnoses, medication				1		1								None	Weighting	Exclude patients with missing data	None	CNN	Sensitivity analysis	Model level	AUC, Sensitivity, Specificity
32	Reference list search	Predictive models for colorectal cancer recurrence using multi-modal healthcare data	10.1145/3450439.3451868	Ho, D	2021	Conference paper	Conference on Health, Inference and Learning	Mixed	Cohort	Secondary care	Single centre	Singapore	882	202	22.9025	Patient with no recurrence	Same as cases (surveillance start)	Monthly	No	No	Recurrence	Unclear	Colorectal cancer	Both	Yes	67	3.01493	Demographic, tumour information, lab tests, treatments		1				1	1	1						Tabular without timeseries	Weighting	Zero-padding	Multiple hypothesis testing	LSTM, CNN, transformer, MLP, denoising autoencoders	No		Precision, recall, balanced accuracy, specificity, AUC
33	Reference list search	Assessment of Deep Learning Using Nonimaging Information and Sequential Medical Records to Develop a Prediction Model for Nonmelanoma Skin Cancer	10.1001/jamadermatol.2019.2335	Wang, H	2019	Journal article	JAMA Dermatology	Tabular	Case-control	Primary and secondary care	Multi-centre (nationwide)	Taiwan	9494	1829	19.2648	Patients without skin cancer	Either matched with cancer index date or last day available in dataset	Weekly	No	No	Early detection	Unclear (I think 1 year)	Non-melanoma skin cancer	Implicit	Yes	1680	1.08869	Demographics, medications		1		1		1								None	None	N/a		CNN	Sensitivity analysis	Model level	AUC, Sensitivity, Specificity, Precision
34	Post-reviewer search	Enhancing Model Interpretability and Accuracy for Disease Progression Prediction via Phenotype-Based Patient Similarity Learning.	10.1142/9789811215636_0045	Wang, Y	2020	Conference paper	Pacific Symposium on Biocomputing	Tabular	Case-control	Primary and secondary care	Mulit-centre (affiliated practices)	USA	196741	19425	0.653333	Patients with CLL risk factors, CLL related procedures, CLL related prescription, CLL related diagnosis with no CLL diagnosis. Selected in a different timeframe to cases.	Data between Jan 2018 and Dec 2018.	N/a	No	Commerical	Early detection	6	Chronic lymphocytic leukemia	Implicit	Yes	399	48.6842	Demographics, diagnosis, prescription, procedure		1		1		1		1						LR, Random Forest, CNN	None	N/a	Remove variables with more than 95% missingness	LSTM, Wide and Deep	No		PR-AUC and F1 score
35	Post-reviewer search	Longitudinal Multimodal Transformer Integrating Imaging and Latent Clinical Signatures From Routine EHRs for Pulmonary Nodule Classification	10.1007/978-3-031-43895-0_61	Li, Thomas	2023	Journal article	MICCAI	Mixed	Case-control	Mixed	Multi-centre (affiliated practices)	USA	3199	1136	0.121949	Patients with a patients with a solitary pulmonary nodule	End of data	N/a	No	No (not all)	Diagnosis	None	Lung	Implicit	Yes		Unknown	Billing codes, medications, laboratory tests						1	1					1	1	Cross-sectional, transformer models using binned event streams and TF-IDF		N/a	Variables present less than 1000 times	Transformer, embedding of EHR data using probabilistic independence and sampled ICA	No		AUC
[truncated: 25 more columns]
