# Supplementary material for: Artificial intelligence methods applied to longitudinal data from electronic health records for prediction of cancer: a scoping review
Source: BMC Med Res Methodol. 2025 Jan 28;25:24. doi: 10.1186/s12874-025-02473-w (PMC11773903; doi:10.1186/s12874-025-02473-w)
Supplement: Supplementary file 3 — Additional File 3. This file contains the domain-level PROBAST judgements for each study. [file 12874_2025_2473_MOESM3_ESM.xlsx]

## Sheet: PROBAST Judgements
Study ID	Author	Title	Year	Journal	Type of model	Domain 1	Domain 2	Domain 3	Domain 4	Overall Judgement
1	Amirkhan	Using recurrent neural networks to predict colorectal cancer among patients	2018	IEEE Symposium Series on Computational Intelligence	Development only	Low	Low	High	High	High
2	Gillstedt	Ability to Predict Melanoma Within 5 Years Using Registry Data and a Convolutional Neural Network: A Proof of Concept Study	2022	Acta Dermato Venereologica	Development only	High	Low	Low	High	High
3	Hung	Deriving A Novel Health Index Using A Large-Scale Population Based Electronic Health Record With Deep Networks	2020	IEEE EMBC	Development only	Low	Low	Low	High	High
4	Ioannou	Assessment of a Deep Learning Model to Predict Hepatocellular Carcinoma in Patients With Hepatitis C Cirrhosis	2020	JAMA Network Open	Development only	Low	Low	Low	Unclear	Unclear
5	Hyon Hee Kim	A Deep Recurrent Neural Network-Based Explainable Prediction Model for Progression from Atrophic Gastritis to Gastric Cancer	2021	MDPI Applied Sciences	Development only	High	Unclear	Unclear	High	High
6	Kinar	Development and validation of a predictive model for detection of colorectal cancer in primary care by analysis of complete blood counts: a binational retrospective study	2016	JAMIA	Development with external validation (D)	Low	Low	Low	Low	Low
6	Kinar	Development and validation of a predictive model for detection of colorectal cancer in primary care by analysis of complete blood counts: a binational retrospective study	2016	JAMIA	Development with external validation (V)	High	Low	Low	Low	High
7	Kop	On the Advantage of Using Dedicated Data Mining Techniques to Predict Colorectal Cancer	2015	CAIME	Development only	Low	Low	Low	High	High
8	Kop	Predictive modeling of colorectal cancer using a dedicated pre-processing pipeline on routine electronic medical records	2016	CIBM	Development only	Low	Low	Low	Low	Low
9	Lasko	Computational Phenotype Discovery Using Unsupervised Feature Learning over Noisy, Sparse, and Irregular Clinical Data	2013	PlosOne	Development only	High	Low	Low	High	High
10	Li	Prediction of Brain Metastases Development in Patients With Lung Cancer by Explainable Artificial Intelligence From Electronic Health Records	2023	JCO Clinical Cancer Informatics	Development only	High	Low	Low	High	High
11	Park	Deep learning on time series laboratory test results from electronic health records for early detection of pancreatic cancer	2022	Journal of Biomedical Informatics	Development only	High	Low	Low	Unclear	High
12	Park	Structured deep embedding model to generate composite clinical indices from electronic health records for early detection of pancreatic cancer	2023	Patterns	Development only	High	Low	Low	High	High
13	Read	Prediction of Gastrointestinal Tract Cancers Using Longitudinal Electronic Health Record Data.	2023	MDPI Cancers	Development only	Low	Low	Low	High	High
14	Sanyal	Weakly supervised temporal model for prediction of breast cancer	2021	Nature	Development only	Low	Low	Low	High	High
15	Zhang	Spatiotemporal Attention for Early Prediction of Hepatocellular Carcinoma Based on Longitudinal Ultrasound Images	2022	MICCAI	Development only	Low	Low	Low	Low	Low
16	Andjelkovic	Sequential machine learning in prediction of common cancers	2022	Informatics in Medicine Unlocked	Development only	High	Low	Unclear	High	High
17	Chen	Machine learning versus regression for prediction of sporadic pancreatic cancer	2023	Pancreatology	Development with external validation (D)	High	Low	Low	High	High
17	Chen	Machine learning versus regression for prediction of sporadic pancreatic cancer	2023	Pancreatology	Development with external validation (V)	High	Low	Low	High	High
18	Chen	Risk prediction of pancreatic cancer in patients with recent onset hyperglycemia: A machine-learning approach	2023	Journal of Clinical Gastroenterology	Development only	High	Low	Low	High	High
19	Chen	Derivation and External Validation of Machine Learning-Based Model for Detection of Pancreatic Cancer	2023	American of Journal Gastroenterology	Development with external validation (D)	High	Low	Low	High	High
19	Chen	Derivation and External Validation of Machine Learning-Based Model for Detection of Pancreatic Cancer	2023	American of Journal Gastroenterology	Development with external validation (V)	High	Low	Low	High	High
20	Rasmy	Med-BERT: pretrained contextualized embeddings on large-scale structured electronic health records for disease prediction	2021	npj Digital Medicine	Development with external validation (D)	High	Low	Low	High	High
20	Rasmy	Med-BERT: pretrained contextualized embeddings on large-scale structured electronic health records for disease prediction	2021	npj Digital Medicine	Development with external validation (V)	High	Low	Low	High	High
21	Beinecke	Evaluation of machine learning strategies for imaging confirmed prostate cancer recurrence prediction on electronic health records	2022	Computers in Biology and Medicine	Development only	Low	High	Low	High	High
22	Wang	Development of Deep Learning Algorithm for Detection of Colorectal Cancer in EHR Data	2019	MEDINFO	Development only	High	Low	Low	High	High
23	Hoogendoorn	Utilizing uncoded consultation notes from electronic medical records for predictive modeling of colorectal cancer	2016	Artificial Intelligence in Medicine	Development only	High	Low	Low	High	High
24	Gould	Machine Learning for Early Lung Cancer Identification Using Routine Clinical and Laboratory Data	2021	American Journal of Respiratory and Critical Care Medicine	Development only	High	Low	Low	Low	High
25	Placido	A deep learning algorithm to predict risk of pancreatic cancer from disease trajectories	2023	nature medicine	Development with external validation (D)	High	Low	Low	High	High
25	Placido	A deep learning algorithm to predict risk of pancreatic cancer from disease trajectories	2023	nature medicine	Development with external validation (V)	High	Low	Low	High	High
26	Cichosz, S	Using Machine Learning to Leverage Biomarker Change and Predict Colorectal Cancer Recurrence	2024	Computer Methods and Programs in Biomedicine	Development only	High	Low	Low	High	High
27	Chen, H	Lung Cancer Prediction Using Electronic Claims Records: A Transformer-Based Approach	2023	Journal of Biomedical and Health Informatics	Development only	High	Low	Low	High	High
28	Jia, K	A pancreatic cancer risk prediction model (Prism) developed and validated on large-scale US clinical data	2023	eBioMedicine	Development with external validation (D)	High	Low	Low	High	High
29	Rodriguez, P	Using Machine Learning to Leverage Biomarker Change and	2023	JCO Clinical Cancer Informatics	Development only	High	Low	Low	Low	High
30	Rubenstein, J	Predicting Incident Adenocarcinoma of the Esophagus or Gastric Cardia Using Machine Learning of Electronic Health Records	2023	Gastroenterology	Development only	Low	Low	Low	High	High
31	Chia-Han Yeh	Artificial Intelligence–Based Prediction of Lung Cancer Risk Using Nonimaging Electronic Medical Records: Deep Learning Approach	2021	Journal of Medical Internet Research	Development only	High	Low	Low	High	High
32	Ho	Predictive models for colorectal cancer recurrence using multi-modal healthcare data	2021	CHIL	Development only	Low	Low	Unclear	High	High
33	Wang	Assessment of Deep Learning Using Nonimaging Information and Sequential Medical Records to Develop a Prediction Model for Nonmelanoma Skin Cancer	2019	JAMA Dermatology	Development only	High	Low	Low	High	High
34	Wang	Enhancing Model Interpretability and Accuracy for Disease Progression Prediction via Phenotype-Based Patient Similarity Learning.	2020	Pacific Symposium on Biocomputing	Development only	High	Low	Unclear	High	High
35	Li	Longitudinal Multimodal Transformer Integrating Imaging and Latent Clinical Signatures from Routine EHRs for Pulmonary Nodule Classification	2023	MICCAI	Development onlu	Low	High	High	High	High
