# Supplementary material for: Artificial intelligence methods applied to longitudinal data from electronic health records for prediction of cancer: a scoping review
Source: BMC Med Res Methodol. 2025 Jan 28;25:24. doi: 10.1186/s12874-025-02473-w (PMC11773903; doi:10.1186/s12874-025-02473-w)
Supplement: Supplementary file 4 — Additional File 4. This file contains extracted items relating to the reproducibility of the studies. [file 12874_2025_2473_MOESM4_ESM.xlsx]

## Sheet: Reproducibility
Record ID	Is the data open source?	Dataset	Did they use a common data model?	Is the code available?
1	No - commercial	Julius GP Network	No	No
2	No		No	Yes
3	No - available to request for members of the country	Available for approved in country of study	No	No
6	No		No	No
4	No	VA Data Warehouse	No	No (however model well described)
7	No		No	No
5	Yes - github		Yes - OMOP-CDM	Yes
8	No	Julius GP Network	No	Yes (with searching)
9	No		No	No
13	No		No	No
17	No	KPSC, VA Data Warehouse	No	No
10	No - commercial	Cerner Health Facts	No	Yes
11	No		No	Yes
18	No	KPSC	No	No
12	No		No	Yes
19	No	KPSC, VA Data Warehouse	No	Yes
21	No		No	No
23	No	Julius GP Network	No	No
14	No		No	No
15	No		No	No
16	No	HCUP SID	No	Yes
20	No	Cerner Health Facts	No	Yes
24	No	KPSC	No	No
26	No	Available for approved in country of study	No	No
22	No	Available for approved in country of study	No	No
28	No	TriNetX	Yes - part of the trinet system, model not available	No
29	No	KPSC	No	No
30	No	VA Data Warehouse	No	Yes
25	No	Available for approved in country of study, VA Data Warehouse	No	Yes
27	No	Available for approved in country of study	No	No
31	No	Available for approved in country of study	No	No
32	No		No	Yes
33	No		No	No
34	No - commercial	IQVIA Rx and Dx Dataset	No	No
35	No	NLST + Others	No	Yes
		34
							No
