# Supplementary material for: Artificial intelligence methods applied to longitudinal data from electronic health records for prediction of cancer: a scoping review
Source: BMC Med Res Methodol. 2025 Jan 28;25:24. doi: 10.1186/s12874-025-02473-w (PMC11773903; doi:10.1186/s12874-025-02473-w)
Supplement: Supplementary file 5 — Additional File 5. This file contains the extracted data items describing the feature engineering and sequential input methods of the studies. [file 12874_2025_2473_MOESM5_ESM.xlsx]

## Sheet: Feature engineering
Record ID	Feature engineering Approach	Was the model compared to cross-sectional?	ML Method	Histological features	Demographics	Symptoms	Diagnoses	Referrals	Prescriptions	Laboratory Tests	Procedures	Patient reported measures	Free text	Lifestyle Factors	Imaging	Other
6	Trend feature - defined time-points	No	CART, Gradient Boosted Decision Tree		1					1*
7	Temporal patterns	Yes	LR, RF, SVM, CART		1		1*	1*	1*	1*
8	Temporal patterns	Yes	CART, LR, RF		1		1*	1*	1*	1*
9	Unsupervised learning	No	Gaussian processes, autoencoders, logistic regression							1*
13	Trend feature	Yes	RF		1					1*
17	Trend features	No	Random survival forest and XGB		1	1*	1*		1*	1*	1*
18	Trend features	No	Random survival forests		1	1*	1			1*
19	Trend features	No	Random survival forests		1	1*	1*		1*	1*	1*
21	Velocity and doubling time	No	SVM, RF, Gradient Boosting	1	1					1*
23	Temporal patterns	Yes	Logistic regression		1	1*	1*	1*	1*	1*			1
24	Trend features	No	XGboost		1		1			1*				1
26	Trend features	No	Random forest		1					1*
28	Trend feature	No	Neural network		1		1		1	1*
29	Trend feature - defined time-points	No	Superlearner: Lasso, ridge, Xgboost, randomforest		1					1*	1			1		1
30	Largest increase, total variation	No	XGboost		1		1		1	1*				1
32	Unsupervised learning, wavelet and fourier transforms	No	SVM, RF, Gradient Boosting, MLP, LR		1				1	1*	1
				*Indicates time-varying input

## Sheet: Sequential input models
Record ID	AI/ML methods used	Vanilla RNN	LSTM	GRU	CNN	CNN-LSTM	Neural Network	RETAIN	Transformer	Denoising autoencoder	Is the sequential method compared with any feature engineering approach?	Which one?	Compared to cross-sectional?	How was it padded?	Positional Embedding	Histological features	Demographic Data	Symptoms	Diagnoses	Referrals	Prescriptions	Laboratory Tests	Procedures	Patient reported measures	Free text	Lifestyle Factors	Imaging	Other
1	Pattern mining with CART DT, LR, RF, SVM (benchmark), LSTM, GRU		1	1							Yes	Pattern mining	No	Forward filling			1*		1*	1*	1*	1*
2	CNN				1						No		No	Forward filling			1		1*		1*
3	NN + Platt Calibration Scaling						1				No		No	Not reported			1		1*		1*
4	LR with feature engineering, RNN with GRU			1							Yes	Logistic regression with trend features	Yes	Forward filling, mean for first entry			1		1*			1*
5	LSTM		1								No		No	Zero-padding			1*									1*
10	RETAIN, GRU, LR			1				1			Yes	Count of number of occurences of each code	No	N/a - features were binary indicators of if it was present			1*		1*		1*	1*	1*
11	NN (embedding layers and prediction layers)						1				No		No	Not reported								1*
12	NN (embedding layers and prediction layers)						1				No		No	Not reported								1*
14	LSTM		1								No		Yes	Zero-padding											1*
15	Transformers		1	1					1		No		No	Not reported	Age-based												1*
16	LSTM, GRU		1	1							No		No	Zero-padding					1*
20	Pre-trained transformer, BERT adaptation (Bidirectional encoder representations from Transformers			1				1	1		Yes	Multi-hot encoded input for whether codes present across history	No	Not reported	Visit level and within visit level sequence encoding				1*
22	CNN				1						No		No	N/a - features were binary indicators of if it was present			1*		1*		1*
25	GRU, Transformer			1					1		Yes	Bag-of-words, MLP (one-hot encoded)	No	Not reported	Age-based				1*
27	Transformer					1			1		No		No	N/a - features were counts of presence in a sliding window	Not reported		1		1*		1*
31	CNN				1						No		No	N/a - features were binary indicators of if it was present			1		1*		1*
32	LSTM, CNN, Transformer, MLP, denoising autoencoder		1		1				1	1	Yes	mean, variance, coefficients from Fourier and Wavelet transformations. And unsupervised feature learning (denoising autoencoder)	No	Zero-padding	Standard using time-points		1				1	1*	1
33	CNN				1						No		No	N/a - features were binary indicators of if it was present			1		1*		1*
34	LSTM		1								No		No	N/a - features were binary indicators of if it was present			1		1*		1*		1*
35	Transformer								1		No		Yes	Not reported	Unclear		1		1*		1*	1*
																*Indicates time-varying input
